# Supplementary material for: Myonectin protects against skeletal muscle dysfunction in male mice through activation of AMPK/PGC1α pathway
Source: Nat Commun. 2023 Aug 4;14:4675. doi: 10.1038/s41467-023-40435-2 (PMC10403505; doi:10.1038/s41467-023-40435-2)
Supplement: Supplementary file 4 — Source Data [file 41467_2023_40435_MOESM4_ESM.xlsx]

## Sheet: Fig1a
	Soleus			Gastrocnemius
	Young	Aged		Young	Aged
	1.26402	0.342174		1.45951	0.113446
	1.15272	0.124859		0.679421	0.303838
	0.657987	0.211793		0.435982	0.207614
	0.578642	0.122633		1.5087	0.171146
	0.777141	0.551034		0.354451	0.235338
	0.372478	0.521586		1.54376	0.175691
	2.21668	0.544246		0.923551	0.115735
	1.30386	0.147905		1.15444	0.269217
	0.809352	0.12565		0.508453	0.298297
	0.867113	0.265902		1.43173	0.093854

## Sheet: Fig1b
	Gastrocnemius					Soleus
	Young		Aged			Young		Aged
	WT	KO	WT	KO		WT	KO	WT	KO
	5.9747	5.47358	5.01047	3.91405		0.368852	0.342306	0.290072	0.228575
	5.87826	5.87817	4.85987	3.88853		0.360586	0.360986	0.285959	0.248362
	5.32441	5.74951	4.63173	3.73749		0.332776	0.346811	0.288525	0.204748
	5.4701	6.26125	4.75567	3.32427		0.335548	0.430011	0.254768	0.203943
	6.63528	5.98409	4.84188	3.2212		0.48352	0.45313	0.314815	0.184867
	6.42831	6.17487	4.57853	3.29003		0.456191	0.443124	0.315761	0.201568

## Sheet: Fig1c
	Cross sectional area						Frequency distribution
	Young		Aged				Young												Aged
	WT	KO	WT	KO			WT						KO						WT						KO
	1648.9	1775.5	1186.9	831.54		0-400	0	0	0	0	0	0	0	0	0	0	0	0	0	0	0	0	0	0	8.1633	0	1.6129	3.3898	0	0
	1604.9	1513.8	1198.4	1116.5		400-800	0	0	0	0	0	4	0	3.3898	0	0	3.2258	0	19.231	21.429	9.2593	15.217	29.167	8	44.898	3.0769	40.323	28.814	20	44.828
	1609.4	1389.7	1294.8	907.65		800-1200	9.6774	8.3333	15.789	18.868	37.5	8	5.4545	23.729	22.857	20.313	25.806	14.286	51.923	34.286	42.593	50	33.333	44	30.612	61.538	38.71	45.763	76	27.586
	1528.9	1509.7	1121	951.06		1200-1600	29.032	38.333	29.825	47.17	25	40	38.182	30.508	48.571	51.563	38.71	33.333	11.538	24.286	44.444	23.913	37.5	36	12.245	33.846	17.742	20.339	4	17.241
	1398.3	1432.7	1002.4	922.7		1600-2000	48.387	45	43.86	16.981	37.5	16	25.455	28.814	28.571	18.75	22.581	23.81	3.8462	12.857	1.8519	8.6957	0	12	4.0816	1.5385	1.6129	1.6949	0	10.345
	1754.9	1859.4	1216	974.9		2000-2400	12.903	8.3333	7.0175	13.208	0	24	23.636	11.864	0	6.25	9.6774	9.5238	9.6154	7.1429	0	2.1739	0	0	0	0	0	0	0	0
						2400-2800	0	0	3.5088	3.7736	0	0	5.4545	1.6949	0	3.125	0	4.7619	3.8462	0	0	0	0	0	0	0	0	0	0	0
						2800-	0	0	0	0	0	8	1.8182	0	0	0	0	14.286	0	0	1.8519	0	0	0	0	0	0	0	0	0

## Sheet: Fig1d
	4 limbs					2 limbs
	Young		Aged			Young		Aged
	WT	KO	WT	KO		WT	KO	WT	KO
	6.36731	6.32547	4.89833	3.7703		3.05298	3.83848	2.92464	2.16792
	6.41438	7.47657	5.40462	4.06275		3.30239	4.32142	2.22476	2.04126
	6.47715	6.96252	5.09031	3.50175		3.97436	3.72781	2.87131	1.79736
	6.33444	7.65023	4.84333	3.72989		3.26689	4.11659	3.44622	2.05303
	7.90173	7.3331	5.60779	3.28461		4.68429	3.74265	3.19088	1.84007
	7.54284	6.66893	5.69284	3.38186		4.55588	3.33447	3.08896	1.93505

## Sheet: Fig1e
	Young		Aged
	WT	KO	WT	KO
	6577	6550	2202	1964
	7529	6605	1081	919
	5987	5912	3329	614
	7832	8419	6112	855
	5352	8072	4413	1608
	6253	8209	4205	1484

## Sheet: Fig2a
	Gastrocnemius					Soleus
	Non-denervation		Denervation			Non-denervation		Denervation
	WT	KO	WT	KO		WT	KO	WT	KO
	5.89862	5.5794	5.02304	4.37768		0.35984	0.368284	0.288761	0.281629
	6.375	6.16379	5.125	3.62069		0.358153	0.380952	0.273327	0.251082
	5.68966	6.20087	5.0431	3.79913		0.368446	0.362351	0.292867	0.251878
	6.06557	6.21399	4.87705	4.52675		0.361391	0.352734	0.279048	0.260141
	6.28205	6.18026	4.91453	4.72103		0.391164	0.35544	0.280718	0.260078
	5.72816	5.74561	5.92233	4.03509		0.34528		0.288462
	6.63594	6.20087	5.80645	4.67249
	6.66667	5.36481	5.12821	4.20601
	6.84466	6.29956	5.38835	4.88987
	6.34615	5.88745	5.28846	4.7619
	5.85227	5.66372	4.09091	4.77876
		5.47085		4.57399

## Sheet: Fig2b
	Cross sectional area						Frequency distribution
	Non-denervation		Denervation				Non-denervation										Denervation
	WT	KO	WT	KO			WT					KO					WT					KO
	1753.6	1736	1095.4	815.46		0-400	0	0	0	0	0	0	0	0	0	0	0	0	0	0	0	5	7.4074	3.6364	0	0
	1510.8	1774.8	1198.2	908.08		400-800	0	3.5714	0	0	2.439	1.8519	1.8519	8.6207	0	6.8966	5.4545	10.714	40.741	30	9.6774	45	38.889	41.818	66.667	62.069
	1549.6	1486.5	1026	901.62		800-1200	1.7857	16.071	13.208	2	12.195	0	9.2593	17.241	16	24.138	74.545	44.643	24.074	48	70.968	41.667	33.333	30.909	29.63	31.034
	1726.7	1450.9	997.63	770.87		1200-1600	32.143	39.286	49.057	34	46.341	31.481	24.074	32.759	58	20.69	16.364	32.143	25.926	20	19.355	8.3333	14.815	21.818	3.7037	6.8966
	1566.9	1544.8	1027.1	804.82		1600-2000	48.214	33.929	32.075	48	24.39	44.444	29.63	32.759	26	31.034	3.6364	10.714	5.5556	2	0	0	3.7037	1.8182	0	0
						2000-2400	16.071	5.3571	5.6604	16	7.3171	22.222	24.074	6.8966	0	13.793	0	1.7857	1.8519	0	0	0	1.8519	0	0	0
						2400-2800	1.7857	1.7857	0	0	7.3171	0	9.2593	0	0	0	0	0	1.8519	0	0	0	0	0	0	0
						2800-	0	0	0	0	0	0	1.8519	1.7241	0	3.4483	0	0	0	0	0	0	0	0	0	0

## Sheet: Fig2c
	Gastrocnemius					Soleus
	Sham		DEX			Sham		DEX
	WT	KO	WT	KO		WT	KO	WT	KO
	6.375	6.83071	6.41667	5.23913		0.458333	0.354331	0.395833	0.347826
	7.11934	6.65984	6.19231	5.45652		0.493827	0.491803	0.326923	0.326087
	7.0082	6.79012	6.64815	5.84		0.409836	0.452675	0.444444	0.28
	7.67857	6.74569	5.44	5.25		0.446429	0.409483	0.32	0.204545
	6.77291	6.64583	6.24	5.06522		0.358566	0.4375	0.42	0.26087

## Sheet: Fig2d
	Cross sectional area						Frequency distribution
	Sham		DEX				Sham										DEX
	WT	KO	WT	KO			WT					KO					WT					KO
	1659.1	1626.4	1097.1	871.62		0-400	0	0	0	0	0	0	0	0	0	0	0	0	0	0	0	3.125	0	7.5758	0	0
	1495.6	1649.6	1074.8	885.11		400-800	1.8293	0	0	1.9608	0	4.0541	6.7797	0	20.652	3.2258	10.526	9.375	2.7778	25.49	11.765	32.813	31.818	43.939	29.333	33.333
	1503.3	1671.2	1131.1	776.58		800-1200	17.073	38.889	19.355	7.8431	13.043	5.4054	18.644	15.625	23.913	16.129	57.895	64.063	63.889	43.137	67.647	54.688	57.576	45.455	58.667	56.667
	1637.6	1566.9	1057.5	942.22		1200-1600	23.171	15.556	47.581	31.373	30.435	31.081	27.119	35.938	13.043	45.161	31.579	21.875	30.556	23.529	17.647	9.375	10.606	3.0303	12	6.6667
	1628.8	1530.6	1003.3	914.57		1600-2000	31.098	37.778	25.806	43.137	41.304	47.297	16.949	23.438	14.13	19.355	0	4.6875	2.7778	7.8431	2.9412	0	0	0	0	3.3333
						2000-2400	25.61	7.7778	7.2581	15.686	15.217	10.811	22.034	17.188	6.5217	12.903	0	0	0	0	0	0	0	0	0	0
						2400-2800	1.2195	0	0	0	0	1.3514	6.7797	6.25	9.7826	3.2258	0	0	0	0	0	0	0	0	0	0
						2800-	0	0	0	0	0	0	1.6949	1.5625	11.957	0	0	0	0	0	0	0	0	0	0	0

## Sheet: Fig3b
	PGC1α					PGC1α4
	Non-denervation		Denervation			Non-denervation		Denervation
	WT	KO	WT	KO		WT	KO	WT	KO
	0.762515	0.539108	0.320219	0.248066		0.458795	1.42401	0.287307	0.153563
	1.08472	1.25817	0.249784	0.178565		0.875165	0.355295	0.22115	0.157887
	1.39648	0.576155	0.356216	0.201449		1.37516	0.379985	0.24528	0.122111
	0.96718	1.29633	0.398858	0.21223		1.07331	1.24693	0.338679	0.118578
	0.917377	1.2174	0.270735	0.195137		1.13953	0.995483	0.187037	0.18224
	0.871722		0.330622			1.07804		0.218127

[truncated: 60 more sheets: Fig3c, Fig3d, Fig4a, Fig4b, Fig4c, Fig4d, Fig5a, Fig5b, Fig5c, Fig5d, Fig5e, Fig5f, Fig6a, Fig6b, Fig6c, Fig6d, Fig6e, Fig7a, Fig7b, Fig7c …]
